# Supplementary material for: Serendipitous Discovery of a Competitive Inhibitor of FraB, a Salmonella Deglycase and Drug Target
Source: Pathogens. 2022 Sep 26;11(10):1102. doi: 10.3390/pathogens11101102 (PMC9609667; doi:10.3390/pathogens11101102)
Supplement: Supplementary file 1 [file pathogens-11-01102-s001.zip]

Archive with 1 entries (1 files):
- pathogens-1882247-supplementary.pdf
